# Supplementary material for: Development and Validation of a Novel Prognostic Model for Lower-Grade Glioma Based on Enhancer RNA-Regulated Prognostic Genes
Source: Front Oncol. 2022 Mar 1;12:714338. doi: 10.3389/fonc.2022.714338 (PMC8921558; doi:10.3389/fonc.2022.714338)
Supplement: Supplementary Table 1 — Identified prognosis-related eRNA. [file Table_1.csv]

number	eRNA id	HR	HR.95L	HR.95H	cox.pValue	KM.pValue
1	ENSR00000004535	1.419533069	1.169038089	1.723702721	0.000405227	9.04E-05
2	ENSR00000005000	1.425744554	1.168641591	1.739410567	0.000472282	0.00728623
3	ENSR00000005093	0.622585833	0.483639365	0.801450724	0.00023534	0.000428894
4	ENSR00000005094	0.910365195	0.867586484	0.955253227	0.00013122	3.30E-05
5	ENSR00000005095	0.927473805	0.891592308	0.964799328	0.00018396	2.79E-06
6	ENSR00000008301	1.527859573	1.28085916	1.822491454	2.46E-06	8.52E-05
7	ENSR00000011593	1.083300924	1.024547015	1.145424148	0.004918279	0.01521055
8	ENSR00000012443	1.845800575	1.284446991	2.652487637	0.000922609	0.006405836
9	ENSR00000012444	2.040371774	1.48222539	2.808693606	1.22E-05	0.000120052
10	ENSR00000014226	0.412982686	0.30977342	0.550578868	1.67E-09	1.59E-05
11	ENSR00000015113	0.478947226	0.300150803	0.764250647	0.002017733	0.001420254
12	ENSR00000018036	0.756495196	0.644177116	0.888396945	0.000666393	1.46E-05
13	ENSR00000018037	0.732300676	0.611808174	0.876523561	0.000681739	5.17E-06
14	ENSR00000020705	1.263471954	1.080485676	1.477447979	0.003392605	0.003415087
15	ENSR00000020732	0.803790615	0.708844379	0.911454435	0.000660285	0.000303833
16	ENSR00000020733	0.763082246	0.651413832	0.893893384	0.000809698	0.004787992
17	ENSR00000020734	0.748321036	0.636243714	0.880141306	0.000461372	0.000716712
18	ENSR00000020877	0.828096763	0.745566907	0.919762187	0.000429212	0.002552453
19	ENSR00000021040	0.724112137	0.644185567	0.813955504	6.32E-08	9.05E-05
20	ENSR00000021064	0.455383685	0.295777307	0.701116331	0.000353328	0.00163409
21	ENSR00000021065	0.513486526	0.355465615	0.741755044	0.000382438	0.002746941
22	ENSR00000021139	1.303455508	1.150986742	1.476121486	2.97E-05	0.006069586
23	ENSR00000021140	1.323441568	1.163834277	1.504937274	1.92E-05	0.011343889
24	ENSR00000024006	0.578551833	0.413359035	0.80976148	0.001422281	0.001549553
25	ENSR00000024011	0.678894177	0.551737287	0.835356453	0.000252143	0.000860739
26	ENSR00000025690	0.476170781	0.299773035	0.756367606	0.001674416	0.008585622
27	ENSR00000026082	0.66905093	0.558718899	0.801170586	1.24E-05	0.008289235
28	ENSR00000027707	0.291253478	0.181201175	0.468145906	3.50E-07	3.94E-05
29	ENSR00000027896	0.541061151	0.413151663	0.708570716	8.07E-06	0.008004425
30	ENSR00000029024	0.697857051	0.554087418	0.878930737	0.002240351	5.50E-07
31	ENSR00000030444	0.642188316	0.542797656	0.759778214	2.44E-07	3.33E-05
32	ENSR00000030804	0.354994754	0.249185093	0.505733606	9.72E-09	1.39E-09
33	ENSR00000031041	0.76343936	0.669359772	0.870741983	5.75E-05	9.84E-05
34	ENSR00000031042	0.766017004	0.645576563	0.908927127	0.002257626	0.01637532
35	ENSR00000031585	0.529124305	0.35740468	0.78334881	0.001474154	0.002011875
36	ENSR00000032650	0.498032356	0.358255258	0.692344975	3.36E-05	2.28E-06
37	ENSR00000032651	0.447645375	0.302947884	0.661454965	5.47E-05	2.87E-06
38	ENSR00000032851	0.221880477	0.137459322	0.358149199	7.13E-10	5.96E-07
39	ENSR00000034147	0.750313213	0.6489833	0.867464413	0.000104151	2.65E-06
40	ENSR00000034582	0.651527942	0.478537198	0.887054678	0.006505049	0.006674827
41	ENSR00000035554	0.747932978	0.628404476	0.890196937	0.001078695	0.001597382
42	ENSR00000035881	0.712871108	0.576660828	0.881254964	0.001757803	0.000441733
43	ENSR00000036834	0.610318084	0.455219129	0.818261229	0.000964305	0.001171622
44	ENSR00000038940	1.147676698	1.070506433	1.230409985	0.000105159	0.000665264
45	ENSR00000038941	1.107036401	1.045462621	1.172236644	0.000496472	0.010048778
46	ENSR00000038944	1.125361283	1.075186625	1.177877391	3.87E-07	0.004914899
47	ENSR00000039712	0.686360111	0.534155095	0.881935239	0.003259698	0.012297372
48	ENSR00000040994	0.443745918	0.301111669	0.653944899	4.01E-05	5.44E-06
49	ENSR00000041875	1.460620521	1.107284075	1.926707298	0.007336398	0.012394153
50	ENSR00000044342	0.847211427	0.75345595	0.952633266	0.00558995	0.00341896
51	ENSR00000045532	0.735671544	0.613678913	0.881914971	0.000905567	3.32E-05
52	ENSR00000045533	0.674521237	0.539961533	0.842613539	0.000523543	2.54E-06
53	ENSR00000045534	0.651759878	0.512908259	0.828200621	0.000461684	2.58E-06
54	ENSR00000045535	0.598651621	0.454123882	0.789176207	0.000273245	8.36E-08
55	ENSR00000047684	0.708205678	0.541007188	0.927076929	0.012037591	0.01701598
56	ENSR00000048502	0.476504113	0.321362307	0.706542631	0.000225685	0.00022802
57	ENSR00000048941	0.705054332	0.631777826	0.786829786	4.32E-10	1.56E-07
58	ENSR00000049683	0.771521698	0.652843636	0.911773813	0.002336161	0.001578013
59	ENSR00000054498	0.722683541	0.611234811	0.854453135	0.000144342	7.49E-05
60	ENSR00000054507	0.591072374	0.479055687	0.729281711	9.36E-07	1.38E-07
61	ENSR00000057216	0.953474579	0.930865504	0.976632789	9.98E-05	0.000275007
62	ENSR00000059695	0.742582159	0.579585403	0.951418479	0.018580979	0.000119935
63	ENSR00000061665	1.461594824	1.288836403	1.657510157	3.35E-09	0.000221978
64	ENSR00000062625	1.271921879	1.100177002	1.470477264	0.001154334	0.003811923
65	ENSR00000062792	1.162911485	1.062109502	1.273280315	0.001104298	0.00020976
66	ENSR00000064068	0.78469077	0.719336362	0.855982872	4.63E-08	4.53E-09
67	ENSR00000065683	0.990444907	0.985826661	0.995084788	5.67E-05	0.002941148
68	ENSR00000065684	0.990444938	0.985826787	0.995084723	5.66E-05	0.002941148
69	ENSR00000068707	0.597996863	0.44763925	0.798858115	0.000501713	0.011765884
70	ENSR00000070287	0.850152379	0.785825013	0.919745562	5.26E-05	7.73E-05
71	ENSR00000070294	0.848199215	0.769164911	0.935354563	0.000969863	1.00E-05
72	ENSR00000070542	1.044101705	1.025472739	1.06306909	2.62E-06	0.018037663
73	ENSR00000072409	0.72476741	0.595660488	0.881857717	0.001299757	0.006092173
74	ENSR00000072411	0.832559226	0.732525263	0.946253871	0.00501864	0.01882778
75	ENSR00000074028	0.492739792	0.311173703	0.780247495	0.002543603	0.008215894
76	ENSR00000074383	1.311060351	1.109176436	1.549689652	0.001501125	0.005168472
77	ENSR00000074384	1.297204697	1.087342479	1.54757131	0.003852933	0.00226532
78	ENSR00000074563	1.180963508	1.057817595	1.318445461	0.003072874	0.00385401
79	ENSR00000074564	1.417489161	1.189943212	1.688547405	9.31E-05	0.002947383
80	ENSR00000074565	1.497116158	1.235841364	1.813628234	3.72E-05	0.001137745
81	ENSR00000075512	1.623356213	1.332250624	1.978070302	1.55E-06	0.00484025
82	ENSR00000080397	0.60076127	0.414107987	0.871545863	0.007270241	0.007120151
83	ENSR00000085229	0.656484522	0.516012028	0.835197444	0.000612651	0.00047285
84	ENSR00000090018	1.157129748	1.040619929	1.286684231	0.007032349	0.011165664
85	ENSR00000093209	0.825023035	0.714873923	0.952144127	0.008521883	0.000916237
86	ENSR00000094507	0.663033586	0.524042896	0.838888456	0.000617993	8.24E-05
87	ENSR00000094844	0.497187312	0.352795393	0.700675882	6.55E-05	6.14E-06
88	ENSR00000094845	0.869250893	0.779089907	0.969845852	0.012142429	0.000169878
89	ENSR00000097102	0.807661265	0.707798542	0.921613538	0.001513059	0.000423063
90	ENSR00000097103	0.844099324	0.740272518	0.962488341	0.011377134	0.000314667
91	ENSR00000097928	0.702929978	0.557543278	0.886228161	0.002867645	0.000194644
92	ENSR00000097929	0.815363583	0.71109966	0.934915046	0.003455329	0.001097061
93	ENSR00000097930	0.835175215	0.736939044	0.94650656	0.004786613	0.00618521
94	ENSR00000097931	0.852892825	0.758786841	0.958669988	0.007640475	0.003492803
95	ENSR00000097932	0.870255279	0.78036243	0.970503219	0.012482719	0.002153885
96	ENSR00000098333	0.414235226	0.253957689	0.67566697	0.000414765	0.000132536
97	ENSR00000099270	1.085487654	1.035832246	1.137523428	0.00059566	0.001353741
98	ENSR00000099271	1.051908097	1.02289719	1.081741798	0.000390315	4.84E-05
99	ENSR00000100122	0.646713882	0.498402526	0.839158758	0.001040529	0.003546172
100	ENSR00000100748	0.67705522	0.502463893	0.912311864	0.010374231	0.000291126
101	ENSR00000105480	0.354490876	0.219930167	0.571380373	2.06E-05	0.000486685
102	ENSR00000113008	0.665735587	0.511307271	0.866805337	0.002515371	0.002307468
103	ENSR00000115682	1.308364963	1.123616528	1.523490296	0.000538929	0.009703775
104	ENSR00000118679	0.837294491	0.764519011	0.916997557	0.000129343	0.002015618
105	ENSR00000119647	0.905815601	0.860735037	0.953257237	0.000145932	1.68E-05
106	ENSR00000119648	0.747899568	0.609960352	0.917032987	0.005228422	1.64E-05
107	ENSR00000119650	0.722481701	0.558896068	0.933947899	0.013077322	9.99E-06
108	ENSR00000119651	0.716646024	0.567208984	0.90545379	0.005232343	0.000346521
109	ENSR00000119652	0.698963977	0.554049856	0.881781008	0.002517259	0.000125791
110	ENSR00000119748	0.955225565	0.933669303	0.977279511	8.37E-05	6.55E-05
111	ENSR00000126398	0.70240172	0.555963168	0.887411621	0.003063658	0.003389067
112	ENSR00000127513	0.400358134	0.294591313	0.544098309	4.96E-09	8.82E-08
113	ENSR00000127514	0.670252588	0.580952046	0.773279884	4.15E-08	2.43E-07
114	ENSR00000128593	0.648138411	0.487670247	0.861408712	0.002809404	0.012410821
115	ENSR00000133342	0.886255816	0.810857779	0.968664778	0.007773337	0.011896479
116	ENSR00000133993	0.722208265	0.57327861	0.909827733	0.00574538	0.002946924
117	ENSR00000134056	0.248799114	0.151698635	0.408052445	3.57E-08	3.81E-06
118	ENSR00000135287	0.591354752	0.433911641	0.805925468	0.000881031	0.000304761
119	ENSR00000137765	0.739837948	0.618355829	0.885186431	0.000992651	0.005580242
120	ENSR00000140054	0.701190708	0.562029785	0.874808458	0.001661224	7.70E-06
121	ENSR00000140055	0.660887802	0.512244127	0.852665095	0.001442101	1.91E-06
122	ENSR00000140270	0.906890019	0.864573826	0.95127736	6.10E-05	3.42E-06
123	ENSR00000140824	0.906300225	0.865026785	0.949542964	3.52E-05	5.13E-07
124	ENSR00000140825	0.940767828	0.913958143	0.968363937	3.48E-05	8.26E-07
125	ENSR00000141490	0.747970323	0.665096485	0.841170593	1.26E-06	7.65E-05
126	ENSR00000142710	0.967559119	0.954073011	0.981235856	4.12E-06	5.47E-06
127	ENSR00000142922	0.603786717	0.446713363	0.816090204	0.001030861	0.0002113
128	ENSR00000142963	0.587449763	0.391838236	0.8807135	0.010030693	0.002660806
129	ENSR00000144595	0.757442188	0.632876789	0.906525058	0.002441517	0.015232268
130	ENSR00000147853	0.404072373	0.268324563	0.608496223	1.44E-05	0.000180604
131	ENSR00000148811	0.424881532	0.301720522	0.598316332	9.54E-07	3.85E-05
132	ENSR00000148812	0.428459692	0.307067339	0.597841855	6.15E-07	6.00E-05
133	ENSR00000148814	0.459852719	0.323740272	0.653191898	1.44E-05	0.004557419
134	ENSR00000149065	0.374021927	0.211010335	0.662964691	0.000758881	0.000615722
135	ENSR00000151513	0.891724549	0.815296019	0.975317741	0.012189285	0.001615106
136	ENSR00000152091	0.71178909	0.583969882	0.86758534	0.000761325	0.00605797
137	ENSR00000158215	0.815344022	0.74029778	0.89799793	3.42E-05	0.000340188
138	ENSR00000161287	0.615863239	0.490175701	0.773778726	3.15E-05	0.008056118
139	ENSR00000161288	0.582578526	0.456592258	0.743327844	1.39E-05	0.016181215
140	ENSR00000161289	0.535448917	0.406591033	0.705144776	8.70E-06	0.000448558
141	ENSR00000161290	0.478981847	0.349735374	0.655992005	4.49E-06	0.000544099
142	ENSR00000161711	0.971150903	0.949579791	0.993212035	0.010641011	0.012198556
143	ENSR00000161712	0.974150378	0.955105643	0.993574865	0.009326552	0.011262157
144	ENSR00000164478	0.547243345	0.401702849	0.745514451	0.000132552	3.67E-05
145	ENSR00000164479	0.562705677	0.418407376	0.756768874	0.000142676	0.000211447
146	ENSR00000165741	0.669052741	0.491189117	0.911322248	0.010806461	0.016291068
147	ENSR00000166287	0.679566921	0.520951597	0.886476214	0.004392275	0.008540228
148	ENSR00000171355	0.650149405	0.522191319	0.809462421	0.000117961	0.000150394
149	ENSR00000171356	0.754633795	0.646377104	0.88102156	0.00036623	0.000217844
150	ENSR00000177045	0.835088689	0.726761826	0.959562121	0.011013791	0.00045345
151	ENSR00000180174	0.797189862	0.690066686	0.92094241	0.002080052	0.018931772
152	ENSR00000183473	0.825273291	0.735596641	0.92588243	0.001067701	0.000674735
153	ENSR00000183967	0.475653874	0.350816331	0.644914699	1.72E-06	5.27E-06
154	ENSR00000189515	0.775272137	0.64851621	0.92680318	0.005198229	0.003501742
155	ENSR00000191835	0.553507354	0.423886345	0.722765417	1.39E-05	3.80E-06
156	ENSR00000191836	0.843817434	0.755769692	0.942122806	0.00252495	2.95E-07
157	ENSR00000192201	1.515199644	1.190602897	1.928291931	0.000729442	0.004196845
158	ENSR00000192202	1.752762494	1.541466524	1.993021784	1.11E-17	3.34E-07
159	ENSR00000193487	1.528989029	1.136265864	2.057447579	0.005056784	0.000957616
160	ENSR00000196948	0.649036941	0.52245239	0.806291556	9.42E-05	0.000342879
161	ENSR00000199718	0.842513035	0.769360446	0.922621143	0.000217458	0.014294599
162	ENSR00000199891	0.786760074	0.68475407	0.903961643	0.00071162	0.00481381
163	ENSR00000199892	0.855244799	0.793043043	0.922325304	4.93E-05	0.001346735
164	ENSR00000200208	1.281617864	1.167051852	1.407430483	2.07E-07	0.006232409
165	ENSR00000200931	0.671840661	0.52325357	0.862621679	0.001816267	8.96E-06
166	ENSR00000200932	0.599471888	0.416963098	0.861866543	0.005736233	0.000796
167	ENSR00000201430	0.67423684	0.538035404	0.844917106	0.000617905	0.011095813
168	ENSR00000203159	0.914139763	0.851677775	0.98118271	0.012917609	4.34E-06
169	ENSR00000204282	0.831597255	0.739278391	0.935444622	0.002130081	0.013904009
170	ENSR00000204283	0.784113646	0.6968392	0.882318631	5.36E-05	0.000176246
171	ENSR00000204284	0.758048765	0.666826993	0.861749654	2.29E-05	4.27E-05
172	ENSR00000204285	0.56398441	0.450067612	0.706734734	6.52E-07	3.97E-06
173	ENSR00000206814	0.695698421	0.614024382	0.788236276	1.24E-08	3.92E-07
174	ENSR00000207809	1.26444489	1.163781202	1.373815695	2.97E-08	4.69E-06
175	ENSR00000207841	0.738836558	0.634931652	0.85974523	9.07E-05	0.000375642
176	ENSR00000208409	0.781029417	0.676594033	0.90158488	0.000739313	0.002601129
177	ENSR00000208994	0.207668751	0.111848502	0.385577897	6.41E-07	6.16E-05
178	ENSR00000210133	1.110351045	1.055598653	1.167943365	4.97E-05	0.000216234
179	ENSR00000210436	0.883652783	0.822956089	0.948826129	0.000657377	0.000348158
180	ENSR00000211927	0.763706693	0.642999636	0.907073474	0.002132741	0.007311114
181	ENSR00000211928	0.764050807	0.64330556	0.907459336	0.002166436	0.012107747
182	ENSR00000212882	1.251898753	1.091924212	1.435310683	0.001278963	0.013488679
183	ENSR00000224897	0.473294991	0.350684121	0.638774712	1.01E-06	1.23E-06
184	ENSR00000224898	0.494828462	0.360562966	0.679091394	1.32E-05	2.45E-05
185	ENSR00000225859	0.798733162	0.704292807	0.905837258	0.000464636	8.88E-06
186	ENSR00000225893	0.526066613	0.387165861	0.714799805	4.02E-05	0.000914858
187	ENSR00000226752	0.741847478	0.610370946	0.90164462	0.002698086	0.010478681
188	ENSR00000226753	0.755626319	0.62729468	0.910211983	0.003171497	0.006365961
189	ENSR00000226793	0.73439526	0.622005524	0.867092617	0.000269732	0.001096551
190	ENSR00000228049	0.602827233	0.456111935	0.796735724	0.000375289	0.000122164
191	ENSR00000228735	0.502800547	0.343948335	0.735018503	0.000386568	0.00045692
192	ENSR00000230608	1.081832509	1.050840683	1.11373836	1.13E-07	0.006317084
193	ENSR00000234324	0.088977384	0.046710977	0.169488533	1.86E-13	8.59E-10
194	ENSR00000234910	0.841597866	0.752050723	0.941807444	0.002660196	0.017272909
195	ENSR00000235108	0.767050715	0.631544942	0.931630925	0.007494698	0.015833272
196	ENSR00000235257	0.762990085	0.663527256	0.877362405	0.000147119	0.004856413
197	ENSR00000235258	0.807994848	0.727576938	0.897301222	6.72E-05	1.91E-05
198	ENSR00000235396	0.853161453	0.778273047	0.935255908	0.00070419	3.71E-08
199	ENSR00000235448	0.715292581	0.619118391	0.826406524	5.42E-06	1.37E-06
200	ENSR00000238313	0.665528663	0.543676242	0.814691477	7.94E-05	3.22E-05
201	ENSR00000238351	0.57260173	0.458982947	0.714346237	7.78E-07	2.52E-06
202	ENSR00000238352	0.455179753	0.331561995	0.62488648	1.13E-06	6.76E-07
203	ENSR00000238461	0.730317428	0.577656505	0.923323014	0.008620773	0.002001897
204	ENSR00000240118	1.079927744	1.04218309	1.119039393	2.27E-05	0.000256038
205	ENSR00000241635	0.757253527	0.669079534	0.857047443	1.07E-05	5.00E-09
206	ENSR00000241639	0.767085961	0.630315454	0.933533943	0.008135224	4.60E-07
207	ENSR00000246681	0.674978795	0.522102778	0.872618176	0.002701161	0.002621356
208	ENSR00000246820	0.840714968	0.736386733	0.959823997	0.010272023	0.001943268
209	ENSR00000247853	0.684161714	0.542114535	0.863428704	0.001390108	0.004739005
210	ENSR00000249159	0.989316145	0.98194786	0.996739719	0.004860586	0.013660713
211	ENSR00000250728	1.528173543	1.327897141	1.758656077	3.28E-09	5.66E-05
212	ENSR00000251119	1.372071326	1.173540344	1.604188328	7.29E-05	0.000200222
213	ENSR00000251120	1.422649729	1.170183039	1.729586042	0.000405194	9.04E-05
214	ENSR00000251340	0.925518711	0.888847089	0.963703313	0.000175206	2.03E-06
215	ENSR00000252382	1.554218982	1.280193544	1.886899567	8.35E-06	0.000234957
216	ENSR00000252493	1.593860944	1.303523361	1.948866269	5.53E-06	0.006177824
217	ENSR00000254082	0.58101367	0.375073586	0.900028416	0.015029599	0.018914073
218	ENSR00000254083	0.598677949	0.391855989	0.914660733	0.017669524	0.01102534
219	ENSR00000254620	0.35011353	0.211299023	0.580123287	4.63E-05	4.19E-05
220	ENSR00000254643	0.376648817	0.271918295	0.521716759	4.26E-09	2.86E-05
221	ENSR00000255087	0.566310884	0.364741567	0.87927466	0.011305032	0.009587073
222	ENSR00000255427	0.71505808	0.569095103	0.898458016	0.00398756	0.000140056
223	ENSR00000256151	0.757488965	0.645504146	0.888901388	0.000666962	1.46E-05
224	ENSR00000256952	0.831147567	0.749345252	0.921879835	0.000467539	0.002552453
225	ENSR00000258044	0.599154362	0.463448254	0.774597695	9.26E-05	6.28E-06
226	ENSR00000258722	0.833432746	0.770483607	0.901524881	5.44E-06	0.007890373
227	ENSR00000259488	0.61521284	0.504417013	0.750345108	1.63E-06	0.00273544
228	ENSR00000259961	0.656700107	0.549464022	0.78486491	3.78E-06	2.48E-06
229	ENSR00000260547	0.756623739	0.680301706	0.841508227	2.74E-07	5.42E-08
230	ENSR00000260944	0.786383381	0.67272401	0.919245952	0.002551879	0.014355626
231	ENSR00000261154	0.448311524	0.30384666	0.661462668	5.29E-05	3.48E-05
232	ENSR00000261826	0.718510548	0.589328259	0.876009931	0.001079115	0.000572226
233	ENSR00000263627	0.615645757	0.478926833	0.791393741	0.000153113	0.00486241
234	ENSR00000263774	0.92676154	0.887690827	0.967551907	0.000538267	0.004772129
235	ENSR00000265724	1.189092901	1.121062927	1.261251168	8.32E-09	0.000574922
236	ENSR00000265929	0.77781574	0.635022127	0.952718494	0.015182182	0.000323013
237	ENSR00000266089	0.668103551	0.531498002	0.83981944	0.000548799	2.55E-06
238	ENSR00000266090	0.595641032	0.451310398	0.786129104	0.000252557	1.19E-07
239	ENSR00000270299	1.450689798	1.072141739	1.962894284	0.015888227	0.004078444
240	ENSR00000272944	0.547142858	0.380503023	0.786761968	0.00113745	0.00074464
241	ENSR00000273268	0.990444938	0.985826787	0.995084723	5.66E-05	0.002941148
242	ENSR00000275151	0.462604598	0.332043556	0.644502837	5.21E-06	0.001102491
243	ENSR00000275631	0.357378048	0.23743775	0.53790549	8.13E-07	0.000161968
244	ENSR00000279394	0.81773779	0.705287041	0.948117652	0.007680351	0.000116676
245	ENSR00000281507	0.410087882	0.2714429	0.619548607	2.29E-05	1.41E-05
246	ENSR00000282063	1.161229077	1.040307931	1.296205604	0.007714652	0.018528434
247	ENSR00000282590	0.414784977	0.246237415	0.69870201	0.000941223	6.60E-05
248	ENSR00000282631	0.787846455	0.728202997	0.852375011	2.91E-09	6.76E-07
249	ENSR00000283518	0.850302773	0.752503443	0.96081262	0.00928969	0.00136121
250	ENSR00000283577	0.591442751	0.404412342	0.864969963	0.006771014	0.012868114
251	ENSR00000283578	0.580453409	0.379789603	0.887138977	0.011961395	0.00556414
252	ENSR00000284134	0.820949307	0.720822174	0.934984784	0.002949476	0.00029316
253	ENSR00000284906	0.646542291	0.49826303	0.838948324	0.001033863	0.003546172
254	ENSR00000287939	0.755016806	0.639454587	0.891463427	0.000914905	0.00332785
255	ENSR00000287940	0.699008987	0.564451196	0.865643596	0.001028628	0.005021532
256	ENSR00000289472	0.814898957	0.701000875	0.947303112	0.007705185	0.000127174
257	ENSR00000291839	0.716139168	0.567404077	0.903862571	0.00493973	0.000155232
258	ENSR00000292160	0.763774781	0.653913147	0.89209388	0.000671308	0.00011133
259	ENSR00000294629	1.033522349	1.021226473	1.04596627	6.68E-08	3.93E-05
260	ENSR00000294630	1.052817022	1.033069366	1.072942164	9.95E-08	5.92E-05
261	ENSR00000296955	0.802091211	0.675806395	0.951974286	0.011634461	0.011660677
262	ENSR00000297206	0.248560686	0.151524838	0.40773787	3.54E-08	4.24E-06
263	ENSR00000297207	0.452620582	0.314299616	0.651815594	2.04E-05	0.000169864
264	ENSR00000297595	0.587551041	0.429816781	0.803170657	0.000855364	0.00040959
265	ENSR00000299617	0.906886286	0.864569688	0.951274081	6.10E-05	3.42E-06
266	ENSR00000299618	0.906855191	0.86454007	0.951241435	6.07E-05	3.42E-06
267	ENSR00000300579	0.591483864	0.395680342	0.884181307	0.010465194	0.002660806
268	ENSR00000302238	0.706493718	0.612878754	0.814408021	1.66E-06	3.12E-05
269	ENSR00000302239	0.571472721	0.479191899	0.681524608	4.75E-10	5.28E-05
270	ENSR00000302313	0.70873619	0.568433522	0.883668834	0.002222513	0.00921621
271	ENSR00000302847	0.374487684	0.210635469	0.665799668	0.000821505	0.001058974
272	ENSR00000302853	0.606360683	0.491428818	0.748171992	3.08E-06	2.58E-06
273	ENSR00000303461	0.717729249	0.544503884	0.946063544	0.018603079	0.006051214
274	ENSR00000306140	0.837812813	0.773406314	0.907582854	1.45E-05	9.46E-05
275	ENSR00000308258	0.500484801	0.34100508	0.734549282	0.000406427	0.00010237
276	ENSR00000308259	0.531720268	0.383932123	0.736396947	0.000143783	3.68E-05
277	ENSR00000308752	0.401878735	0.260345883	0.620353647	3.86E-05	0.000480732
278	ENSR00000309925	0.76966015	0.671158131	0.882618745	0.000178959	0.00586542
279	ENSR00000313821	0.263892412	0.17931216	0.38836856	1.41E-11	6.03E-09
280	ENSR00000318131	0.777569596	0.65399796	0.924489852	0.004384211	0.006676377
281	ENSR00000320173	0.884101074	0.835831348	0.935158405	1.71E-05	4.07E-05
282	ENSR00000320535	0.877676686	0.803935279	0.958182065	0.003568434	6.70E-06
283	ENSR00000320642	0.663658561	0.540597388	0.814733283	8.93E-05	0.003012634
284	ENSR00000320661	0.66541682	0.53499041	0.827640152	0.000252704	0.008537842
285	ENSR00000322158	1.285909299	1.170963899	1.412138093	1.41E-07	0.010189878
286	ENSR00000323513	0.341698398	0.20515165	0.569129203	3.70E-05	0.007043914
287	ENSR00000324129	1.088722956	1.059013489	1.119265889	1.73E-09	0.00450476
288	ENSR00000324655	0.830158858	0.748783178	0.920378223	0.000405885	7.03E-06
289	ENSR00000326525	1.252417029	1.091610966	1.436911557	0.001326715	0.013488679
290	ENSR00000327464	0.582699443	0.387999525	0.875100663	0.009241894	0.002426156
291	ENSR00000329974	0.772631873	0.627772503	0.950917742	0.014889565	0.000237304
292	ENSR00000331867	0.581966718	0.407519796	0.831089102	0.002904583	0.005732748
293	ENSR00000335347	0.433841528	0.284606395	0.661329028	0.000103423	0.000378384
294	ENSR00000335467	0.651574307	0.533398582	0.795932145	2.72E-05	1.25E-05
295	ENSR00000335514	0.660384119	0.500429225	0.871466259	0.003365965	0.00256104
296	ENSR00000335515	0.607295429	0.469019623	0.786337541	0.000154719	0.000311427
297	ENSR00000335516	0.693841998	0.552866771	0.87076443	0.001609782	0.000494906
298	ENSR00000335517	0.900036821	0.849822727	0.953217952	0.000323498	0.000223064
299	ENSR00000335769	0.819768519	0.720897122	0.932200176	0.002440654	2.65E-06
300	ENSR00000335770	0.837417234	0.753103021	0.931170907	0.001048973	1.57E-07
301	ENSR00000335771	0.854171494	0.781185625	0.933976404	0.000542615	7.82E-08
302	ENSR00000335806	0.64997214	0.540211053	0.782034689	4.99E-06	1.21E-05
303	ENSR00000335809	0.673166168	0.510413902	0.88781416	0.00506896	0.001271237
304	ENSR00000336852	0.537312096	0.416666265	0.692890961	1.69E-06	2.42E-06
305	ENSR00000336853	0.572387398	0.458606614	0.714397315	8.05E-07	8.29E-07
306	ENSR00000336877	1.455609587	1.242468474	1.705314312	3.36E-06	0.00099351
307	ENSR00000341824	1.715506538	1.428501057	2.060175363	7.57E-09	3.28E-05
308	ENSR00000342021	1.03887795	1.00779747	1.070916953	0.013848667	0.015293779
309	ENSR00000343626	0.737321467	0.621541533	0.874668735	0.000471551	0.001200014
310	1:160269394-160275394	0.545461877	0.406876143	0.73125118	5.06E-05	0.002753572
311	1:206652075-206658075	1.165676034	1.102990152	1.231924522	5.46E-08	1.46E-06
312	1:51006793-51012793	1.183030653	1.120374872	1.249190393	1.41E-09	0.001488695
313	1:51007228-51013228	1.153737829	1.101255426	1.20872138	1.74E-09	0.001518142
314	10:15255826-15261826	0.609447942	0.462436541	0.803195166	0.000438064	0.004042274
315	10:24809122-24815122	0.599883997	0.462738971	0.777675607	0.000114057	0.004155138
316	10:30836702-30842702	0.469911402	0.348477566	0.633661238	7.39E-07	6.12E-05
317	10:59061491-59067491	0.855985146	0.757054941	0.967843324	0.013080695	7.29E-05
318	10:6404938-6410938	0.475769565	0.32415704	0.698293269	0.000148045	1.58E-05
319	10:67101306-67107306	0.692578474	0.591472469	0.810967487	5.06E-06	4.10E-05
320	11:124072171-124078171	0.685324785	0.536245753	0.875848543	0.002534909	0.000153624
321	11:124074787-124080787	0.733814501	0.60020032	0.897173334	0.002544046	5.30E-05
322	11:124075681-124081681	0.751055771	0.621785218	0.907201964	0.002972848	8.29E-05
323	14:31433242-31439242	0.706632689	0.576183758	0.866615469	0.000853521	0.012834719
324	14:47557993-47563993	0.822535216	0.71225585	0.949889259	0.007815929	0.001637517
325	16:839002-845002	0.817991408	0.695227624	0.962432907	0.015457309	0.000112869
326	17:7473068-7479068	0.736670434	0.579757351	0.936052517	0.01239501	0.01305459
327	17:80827220-80833220	1.044740677	1.0203631	1.069700661	0.000279714	8.63E-05
328	19:27677451-27683451	0.538506241	0.387039177	0.749249658	0.00023961	0.000111836
329	2:162363160-162369160	0.916897085	0.859918427	0.97765118	0.008038547	0.015068085
330	22:48758967-48764967	0.801807914	0.706778898	0.909613931	0.00059953	0.00011661
331	22:50585226-50591226	0.498117347	0.334216012	0.742396779	0.000619367	0.002827328
332	3:15659767-15665767	0.452343824	0.291455487	0.702045232	0.000404151	0.000375449
333	3:35745608-35751608	0.678185677	0.56906013	0.808237633	1.43E-05	2.11E-06
334	4:165501748-165507748	0.755467838	0.663623948	0.860022691	2.23E-05	0.001155393
335	4:185381882-185387882	0.828735212	0.719462608	0.954604234	0.009215672	0.000286658
336	4:74229295-74235295	0.489515585	0.312709962	0.766286773	0.001782904	0.000548093
337	5:154424936-154430936	1.25048999	1.086237163	1.439579927	0.001862611	0.000346375
338	6:135028772-135034772	0.490956408	0.292587593	0.8238155	0.007062988	0.001503673
339	6:13646531-13652531	1.713108482	1.212977457	2.419451947	0.002242249	0.003958502
340	6:39090413-39096413	0.793631095	0.680292642	0.925852018	0.003283634	4.26E-05
341	6:463809-469809	0.722170264	0.58418026	0.892755071	0.002625377	2.35E-05
342	6:469694-475694	0.839659962	0.742763714	0.949196682	0.005216249	8.38E-06
343	7:2752680-2758680	0.395211323	0.251880285	0.62010407	5.36E-05	0.000286792
344	7:4960395-4966395	0.611727455	0.488809258	0.765555221	1.75E-05	0.000509879
345	9:127097470-127103470	0.856099804	0.799776349	0.916389781	7.66E-06	7.24E-08
346	X:1358946-1364946	0.912196656	0.866373578	0.960443347	0.000474411	0.001002254
