# Supplementary material for: Development and Validation of a Novel Prognostic Model for Lower-Grade Glioma Based on Enhancer RNA-Regulated Prognostic Genes
Source: Front Oncol. 2022 Mar 1;12:714338. doi: 10.3389/fonc.2022.714338 (PMC8921558; doi:10.3389/fonc.2022.714338)
Supplement: Supplementary Table 2 — The regression coefficient of each gene in the LASSO cox model. [file Table_2.csv]

	Gene	lasso.coef
1	ARL3	-0.202284522
2	CDKN2C	0.099423911
3	CUEDC2	-0.104248285
4	EIF2AK4	0.144679012
5	GNG12	0.10454921
6	NRG3	-0.094700842
7	PPM1L	-0.146906509
8	RGR	-0.126724924
9	RYR3	0.2966366
10	SEMA4G	-0.450687433
11	TBPL1	-0.007496569
12	USP28	0.263332563
13	ZSCAN20	0.118459021
