# Supplementary material for: Development and Validation of a Novel Prognostic Model for Lower-Grade Glioma Based on Enhancer RNA-Regulated Prognostic Genes
Source: Front Oncol. 2022 Mar 1;12:714338. doi: 10.3389/fonc.2022.714338 (PMC8921558; doi:10.3389/fonc.2022.714338)
Supplement: Supplementary Table 3 — The results of GO enrichment analysis. [file Table_3.csv]

GO term	ONTOLOGY	ID	Description	GeneRatio	BgRatio	pvalue	p.adjust	qvalue	geneID	Count
GO:0050808	BP	GO:0050808	synapse organization	19/263	433/18866	1.15E-05	1.15E-05	0.036153799	63827/712/713/714/10882/9231/2048/200933/2258/91156/9118/57633/347731/654429/4137/23544/6547/6712/7143	19
GO:0007409	BP	GO:0007409	axonogenesis	19/263	482/18866	4.98E-05	4.98E-05	0.07858659	9024/1951/57453/2048/200933/2258/654429/11313/23499/4137/23077/4684/4692/4974/8153/57715/6712/7143/25806	19
GO:0071901	BP	GO:0071901	negative regulation of protein serine/threonine kinase activity	9/263	148/18866	0.000235674	0.000235674	0.18392467	652/1031/1647/124790/5569/5925/5998/23411/6547	9
GO:0008016	BP	GO:0008016	regulation of heart contraction	12/263	256/18866	0.000264654	0.000264654	0.18392467	8912/844/1113/29119/2258/486/53826/2740/30819/6263/55800/6547	12
GO:0050770	BP	GO:0050770	regulation of axonogenesis	10/263	186/18866	0.000291408	0.000291408	0.18392467	9024/2048/2258/23499/4137/23077/4974/8153/57715/7143	10
