# Supplementary material for: Development and Validation of a Novel Prognostic Model for Lower-Grade Glioma Based on Enhancer RNA-Regulated Prognostic Genes
Source: Front Oncol. 2022 Mar 1;12:714338. doi: 10.3389/fonc.2022.714338 (PMC8921558; doi:10.3389/fonc.2022.714338)
Supplement: Supplementary Table 4 — The clinicopathologic features of TCGA and CGGA patients. [file Table_4.xlsx]

## Sheet: Sheet1
TCGA cohort
	level	Overall	Low risk	Middel risk	High risk	p value
Number		428	141	141	146
Survival status (%)	0	321 (75.0)	130 (92.2)	116 (82.3)	75 (51.4)	<0.001
	1	107 (25.0)	11 (7.8)	25 (17.7)	71 (48.6)
Overall survival (mean (SD))		1,056.16 (968.34)	1,153.77 (1,111.74)	1,173.60 (904.32)	848.49 (843.96)	0.003
Age (mean (SD))		42.85 (12.93)	41.69 (11.28)	40.64 (12.98)	46.12 (13.79)	0.001
Sex (%)	Female	197 (46.0)	64 (45.4)	62 (44.0)	71 (48.6)	0.719
	Male	231 (54.0)	77 (54.6)	79 (56.0)	75 (51.4)
Radiotherapy (%)	NO	156 (36.4)	79 (56.0)	52 (36.9)	25 (17.1)	<0.001
	YES	272 (63.6)	62 (44.0)	89 (63.1)	121 (82.9)
IDH status (%)	Mutant	356 (83.6)	141 (100.0)	137 (98.6)	78 (53.4)	<0.001
	Wildtype	70 (16.4)	0 (0.0)	2 (1.4)	68 (46.6)
X1p19q (%)	Codel	144 (33.6)	101 (71.6)	33 (23.4)	10 (6.8)	<0.001
	Non-codel	284 (66.4)	40 (28.4)	108 (76.6)	136 (93.2)
MGMT methylation (mean (SD))		-0.11 (0.22)	0.00 (0.17)	-0.11 (0.20)	-0.21 (0.22)	<0.001
TERT (mean (SD))		0.09 (0.14)	0.12 (0.13)	0.03 (0.07)	0.10 (0.19)	<0.001
7+/10- (%)	Yes	90 (21.1)	6 (4.3)	17 (12.1)	67 (45.9)	<0.001
	No	337 (78.9)	134 (95.7)	124 (87.9)	79 (54.1)
EGFR amplification (%)	Amplification	102 (24.3)	12 (8.8)	25 (18.0)	65 (45.1)	<0.001
	Non amplification	317 (75.7)	124 (91.2)	114 (82.0)	79 (54.9)
CGGA cohort
	level	Overall	Low risk	Middel risk	High risk	p value
Number		399	143	74	182
Survival status (%)	0	242 (60.7)	105 (73.4)	54 (73.0)	83 (45.6)	<0.001
	1	157 (39.3)	38 (26.6)	20 (27.0)	99 (54.4)
Overall survival (mean (SD))		2,013.94 (1,194.02)	2,503.37 (1,189.20)	2,196.35 (1,124.62)	1,555.21 (1,049.24)	<0.001
Age (mean (SD))		40.29 (10.80)	39.05 (8.80)	39.53 (10.32)	41.57 (12.22)	0.093
Sex (%)	Female	168 (42.1)	63 (44.1)	30 (40.5)	75 (41.2)	0.836
	Male	231 (57.9)	80 (55.9)	44 (59.5)	107 (58.8)
Radiotherapy (%)	0	80 (20.1)	27 (18.9)	15 (20.3)	38 (20.9)	0.904
	1	319 (79.9)	116 (81.1)	59 (79.7)	144 (79.1)
IDH.status (%)	Mutant	275 (74.5)	124 (94.7)	61 (93.8)	90 (52.0)	<0.001
	Wildtype	94 (25.5)	7 (5.3)	4 (6.2)	83 (48.0)
X1p19q (%)	Codel	130 (35.4)	85 (59.9)	31 (42.5)	14 (9.2)	<0.001
	Non-codel	237 (64.6)	57 (40.1)	42 (57.5)	138 (90.8)
MGMT promoter methylation (%)	methylated	188 (56.3)	81 (65.9)	34 (54.0)	73 (49.3)	0.022
	un-methylated	146 (43.7)	42 (34.1)	29 (46.0)	75 (50.7)
TERT (mean (SD))		0.38 (0.60)	0.43 (0.47)	0.47 (0.78)	0.32 (0.61)	0.118
