# Supplementary material for: Development and Validation of a Novel Prognostic Model for Lower-Grade Glioma Based on Enhancer RNA-Regulated Prognostic Genes
Source: Front Oncol. 2022 Mar 1;12:714338. doi: 10.3389/fonc.2022.714338 (PMC8921558; doi:10.3389/fonc.2022.714338)
Supplement: Supplementary Table 5 — The PH test results for the prognostic model. [file Table_5.csv]

	chisq	df	p
Age	0.372597574	1	0.541591761
Risk	0.007464537	1	0.931150393
Sex	0.225049837	1	0.635218843
GLOBAL	0.665799062	3	0.881217319
