# Supplementary material for: Development and Validation of a Novel Prognostic Model for Lower-Grade Glioma Based on Enhancer RNA-Regulated Prognostic Genes
Source: Front Oncol. 2022 Mar 1;12:714338. doi: 10.3389/fonc.2022.714338 (PMC8921558; doi:10.3389/fonc.2022.714338)
Supplement: Supplementary Table 7 — The GSEA results in the negative correlative group. [file Table_7.xlsx]

## Sheet: Sheet 1
Gene	number	KEGG pathway	adjusted p
ARL3	1	KEGG_ALLOGRAFT_REJECTION	< 0.001
	2	KEGG_AUTOIMMUNE_THYROID_DISEASE	< 0.001
	3	KEGG_GRAFT_VERSUS_HOST_DISEASE	< 0.001
	4	KEGG_PRIMARY_IMMUNODEFICIENCY	< 0.001
	5	KEGG_RENIN_ANGIOTENSIN_SYSTEM	0.045
CDKN2C	1	KEGG_LONG_TERM_POTENTIATION	< 0.001
	2	KEGG_OLFACTORY_TRANSDUCTION	< 0.001
	3	KEGG_PROXIMAL_TUBULE_BICARBONATE_RECLAMATION	0.004
CUEDC2	1	KEGG_ALLOGRAFT_REJECTION	0.013
	2	KEGG_ASTHMA	0.027
	3	KEGG_AUTOIMMUNE_THYROID_DISEASE	0.011
	4	KEGG_COMPLEMENT_AND_COAGULATION_CASCADES	< 0.001
	5	KEGG_ECM_RECEPTOR_INTERACTION	< 0.001
EIF2AK4	1	KEGG_OXIDATIVE_PHOSPHORYLATION	< 0.001
	2	KEGG_PARKINSONS_DISEASE	< 0.001
	3	KEGG_RIBOSOME	< 0.001
GNG12	1	KEGG_RIBOSOME	< 0.001
	2	KEGG_TERPENOID_BACKBONE_BIOSYNTHESIS	0.006
NRG3	1	KEGG_BASE_EXCISION_REPAIR	< 0.001
	2	KEGG_CELL_CYCLE	< 0.001
	3	KEGG_DNA_REPLICATION	< 0.001
	4	KEGG_HOMOLOGOUS_RECOMBINATION	< 0.001
	5	KEGG_MISMATCH_REPAIR	< 0.001
PPM1L	1	KEGG_ALLOGRAFT_REJECTION	< 0.001
	2	KEGG_ASTHMA	< 0.001
	3	KEGG_AUTOIMMUNE_THYROID_DISEASE	< 0.001
	4	KEGG_GRAFT_VERSUS_HOST_DISEASE	< 0.001
	5	KEGG_INTESTINAL_IMMUNE_NETWORK_FOR_IGA_PRODUCTION	< 0.001
RGR	1	KEGG_ALLOGRAFT_REJECTION	< 0.001
	2	KEGG_ASTHM	< 0.001
	3	KEGG_AUTOIMMUNE_THYROID_DISEASE	< 0.001
	4	KEGG_GLYCOSAMINOGLYCAN_BIOSYNTHESIS_KERATAN_SULFATE	< 0.001
	5	KEGG_GRAFT_VERSUS_HOST_DISEASE	< 0.001
RYR3	1	KEGG_RIBOSOME	< 0.001
	2	KEGG_RNA_DEGRADATION	< 0.001
	3	KEGG_SPLICEOSOME	< 0.001
SEMA4G	1	KEGG_ALLOGRAFT_REJECTION	< 0.001
	2	KEGG_ASTHMA	< 0.001
	3	KEGG_AUTOIMMUNE_THYROID_DISEASE	< 0.001
	4	KEGG_GRAFT_VERSUS_HOST_DISEASE	< 0.001
	5	KEGG_SYSTEMIC_LUPUS_ERYTHEMATOSUS	< 0.001
TBPL1	1	KEGG_ALLOGRAFT_REJECTION	< 0.001
	2	KEGG_ASTHMA	< 0.001
	3	KEGG_AUTOIMMUNE_THYROID_DISEASE	< 0.001
	4	KEGG_GRAFT_VERSUS_HOST_DISEASE	< 0.001
	5	KEGG_PRIMARY_IMMUNODEFICIENCY	< 0.001
USP28	1	KEGG_CARDIAC_MUSCLE_CONTRACTION	< 0.001
	2	KEGG_OXIDATIVE_PHOSPHORYLATION	< 0.001
	3	KEGG_PARKINSONS_DISEASE	< 0.001
	4	KEGG_PHENYLALANINE_METABOLISM	0.037
	5	KEGG_PROXIMAL_TUBULE_BICARBONATE_RECLAMATION	0.014
ZSCAN20	1	KEGG_ALZHEIMERS_DISEASE	< 0.001
	2	KEGG_CARDIAC_MUSCLE_CONTRACTION	< 0.001
	3	KEGG_METABOLISM_OF_XENOBIOTICS_BY_CYTOCHROME_P450	0.001
	4	KEGG_OXIDATIVE_PHOSPHORYLATION	< 0.001
	5	KEGG_PARKINSONS_DISEASE	< 0.001
