# Supplementary material for: Development and Validation of a Novel Prognostic Model for Lower-Grade Glioma Based on Enhancer RNA-Regulated Prognostic Genes
Source: Front Oncol. 2022 Mar 1;12:714338. doi: 10.3389/fonc.2022.714338 (PMC8921558; doi:10.3389/fonc.2022.714338)
Supplement: Supplementary Table 8 — The Cox analysis for all prognostic features. [file Table_8.xlsx]

## Sheet: Sheet1
Variables	Vs	HR(95% CI)	Low	High	P value
Univariate Analysis
Age		1.04	1.02	1.07	< 0.01
Sex	Male Vs. Female	1.62	1.06	2.48	0.03
Radiotherapy	Yes Vs. No	0.76	0.43	1.35	0.35
IDH status	Mutate Vs. Wild	0.51	0.19	1.36	0.18
X1p19q	Codel Vs. Non-Codel	1.24	0.62	2.46	0.54
EGFR amplification	Yes Vs. No	1.17	0.58	2.35	0.66
MGMT methylation		0.94	0.32	2.77	0.91
Chr 7+/10-	Yes Vs. NO	0.58	0.30	1.14	0.12
TERT		0.43	0.08	2.42	0.34
Risk score		6.77	4.08	11.22	< 0.01
Multivariate Analysis
Age		1.04	1.02	1.06	< 0.01
Sex	Male Vs. Female	1.61	1.06	2.43	0.03
IDH status	Mutate Vs. Wild	0.49	0.21	1.13	0.1
Chr 7+/10-	Yes Vs. NO	0.57	0.30	1.09	0.09
Risk score		6.30	3.97	10.01	< 0.01
